# Supplementary material for: A comparison of the predictive validity of the combination of the neutrophil-to-lymphocyte ratio and platelet-to-lymphocyte ratio and other risk scoring systems for intravenous immunoglobulin (ivig)-resistance in Kawasaki disease
Source: PLoS One. 2017 May 23;12(5):e0176957. doi: 10.1371/journal.pone.0176957 (PMC5441585; doi:10.1371/journal.pone.0176957)
Supplement: S1 Dataset — (XLSX) [file pone.0176957.s001.xlsx]

## Sheet: Sheet1
S1 Dataset. The proportion of IVIG-responsive and resistant patients in the low and high risk groups of the Kobayashi, Egami, Sano scores and our new score
	IVIG- responsive (n=344)	IVIG- resistant (n=93)
Kobayashi score
Low risk (0-4)	233 (67.7%)*	28 (30.1%)
High risk (5-11)	111 (32.3%)	65 (69.9%)†
Egami score
Low risk (0-2)	245 (71.2%)*	41 (44.1%)
High risk (3-5)	99 (28.8%)	52 (55.9%)†
Sano score
Low risk (0-1)	279 (81.1%)*	51 (54.8%)
High risk (2-3)	65 (18.9%)	42 (45.2%)†
NLR and PLR
Low risk (NLR <3.83 and/or PLR < 150)	232 (67.4%)*	26 (28.0%)
High risk (NLR ≥ 3.83 and PLR ≥ 150)	112 (32.6%)	67 (72.0%)†
*Specificity and †sensitivity of each risk scoring system.
